# Supplementary material for: Incidence rates of the most common canine tumors based on data from the Swiss Canine Cancer Registry (2008 to 2020)
Source: PLoS One. 2024 Apr 18;19(4):e0302231. doi: 10.1371/journal.pone.0302231 (PMC11025767; doi:10.1371/journal.pone.0302231)
Supplement: S1 Table — (CSV) [file pone.0302231.s001.csv]

Tumor keywords
Acrospiroma
Adamantinom
Adamantinoma
Adenoacanthoma
Adenoakanthom
Adenocarcinoma
Adenofibrom
Adenofibroma
Adenokarzinom
Adenolipom
Adenolipoma
Adenom
Adenoma
Adenomatose
Adenomatosis
Adenomyom
Adenomyoma
Adenosarcoma
Adenosarkom
Akanthom
Akrospirom
Akute Panmyelose mit Myelofibrose
Ameloblastom
Ameloblastoma
Androblastom
Androblastoma
Angiokeratom
Angiokeratoma
Angiom
Angioma
Angiomyom
Angiomyoma
Angiomyosarcoma
Angiomyosarkom
Angiomyxom
Angiomyxoma
Angiosarcoma
Angiosarkom
Arrhenoblastom
Arrhenoblastoma
Astrocytoma
Astrogliom
Astroglioma
Astrozytom
Basal cell carcinoma
Basaliom
Basalioma
Basalzellkarzinom
Blastom
Blastoma
Bösartige Histiozytose
Cancer
Carcinoid
Carcinoma
Carcinosarcoma
Carcinosarkom
Cementoblastoma
Cementoma
Chemodectoma
Chemodektom
Chlorom
Cholangiom
Cholangioma
Chondroblastom
Chondroblastoma
Chondrolipom
Chondrolipoma
Chondrom
Chondroma
Chondrosarcoma
Chondrosarkom
Chordom
CPNET
Craniopharyngioma
Cylindroma
Cystadenoma
Cystoma
Dentinom
Dentinoma
Dermatofibrom
Dermatofibroma
Dictyoma
Diktyom
Dysgerminom
Dysgerminoma
Dyskeratom
Dyskeratoma
Endotheliom
Endothelioma
Ependymoblastom
Ependymoblastoma
Ependymom
Ependymoma
Epitheliom
Epithelioma
Fibrofolliculoma
Fibrofollikulom
Fibrohistiocytic nodule
Fibrohistiozytärer Knoten
Fibroleiomyosarcoma
Fibroleiomyosarkom
Fibrolipom
Fibrolipoma
Fibrom
Fibroma
Fibromatose
Fibromatöse Epulis
Fibromatosis
Fibromatous epulis
Fibromatous epulis of periodontal ligament origin
Fibromyom
Fibromyoma
Fibromyxom
Fibromyxoma
Fibromyxosarcoma
Fibromyxosarkom
Fibrosarcoma
Fibrosarkom
Fibroxanthom
Fibroxanthoma
Gangliogliom
Ganglioglioma
Ganglioneurom
Ganglioneuroma
Ganglioneuromatose
Gangliozytom
Gastrinom
Gastrinoma
Gemischte Epulis
Germinom
Giant cell tumour
GIST
Glioblastom
Glioblastoma
Gliom
Glioma
Gliomatose
Gliomatosis
Gliomatosis cerebri
Glioneurom
Glioneuroma
Glomangiom
Glomangioma
Glomangiosarcoma
Glomangiosarkom
Glomustumor
Glukagonom
Gonadoblastom
Gonadoblastoma
Granular cell tumour
Granulärzelltumor
Granulosa cell tumour
Granulosazelltumor
Haemangioblastoma
Haemangioendothelioma
Haemangioma
Haemangiopericytoma
Haemangiosarcoma
Haemolymphangioma
Hämangioblastom
Hämangioendotheliom
Hämangiom
Hämangioperizytom
Hämangiosarkom
Hämolymphangiom
Hepatoblastom
Hepatoblastoma
Hepatom
Hepatoma
Hibernom
Hibernoma
Hidradenom
Hidradenoma
Hidrocystoma
Hidrozystom
Histiocytic sarcoma
Histiocytoma
Histiozytäres Sarkom
Histiozytom
Hygrom
Hygroma
Hypereosinophiles Syndrom
Insulinom
Insulinoma
Interstitial cell tumour
Karzinoid
Karzinom
Karzinosarkom
Keratoacanthoma
Keratoakanthom
Keratom
Keratoma
Kraniopharyngeom
Kraniopharyngiom
Krebs
Leiomyoblastom
Leiomyoblastoma
Leiomyofibrom
Leiomyofibroma
Leiomyom
Leiomyoma
Leiomyomatose
Leiomyomatosis
Leiomyosarcoma
Leiomyosarkom
Leukaemia
Leukämie
Leukemia
Leuteom
Leydig
Leydig cell tumour
Leydig-Zelltumor
Lipoblastom
Lipoblastoma
Lipom
Lipoma
Lipomatose
Liponeurocytoma
Liponeurozytom
Liposarcoma
Liposarkom
Luteinom
Luteinoma
Lymphangiom
Lymphangioma
Lymphangiomyom
Lymphangiomyoma
Lymphangiosarcoma
Lymphangiosarkom
Lymphocytosis
Lymphom
Lymphoma
Lymphomatoide Granulomatose
Lymphosarkom
Lymphozytose
Malignant histiocytosis
Maligne Histiozytose
Mast cell tumour
Mastocytosis
Mastoyztom
Mastoyztoma
Mastozytose
Mastzelltumor
Matricom
Matricoma
Matrikom
Medulloblastom
Medulloblastoma
Medullocytoma
Medulloepitheliom
Medulloepithelioma
Medullomyblastom
Medullomyblastoma
Medullozytom
Melanoameloblastom
Melanoameloblastoma
Melanocytoma
Melanom
Melanoma
Melanozytom
Meningeom
Meningiom
Meningioma
Mesenchymom
Mesenchymoma
Mesonephrom
Mesotheliom
Mesothelioma
Mischtumor
Mixed epulis
Mixed tumour
Mycosis fungoides
Myelodysplastisches Syndrom
Myelofibrose
Myelofibrosis
Myelolipom
Myelolipoma
Myelom
Myeloma
Myelomatose
Myelomatosis
Myelosclerosis
Myelose
Myelosis
Myelosklerose
Myointimom
Myointimoma
Myom
Myoma
Myopericytoma
Myoperizytom
myxofibrosarcoma
myxofibrosarkom
Myxom
Myxoma
Myxosarcoma
Myxosarkom
Neoplasia
Neoplasie
Nephrom
Nephroma
Nerve sheath tumour
Nervenscheidentumor
Neurilemom
Neurinom
Neuroblastom
Neuroblastoma
Neurocytoma
Neurolipocytoma
Neurolipozytom
Neurom
Neuroma
Neurozytom
Odontom
Odontoma
Oligoastrocytoma
Oligoastrozytom
Oligodendrogliom
Oligodendroglioma
Oncocytoma
Onkozytom
Orchioblastom
Orchioblastoma
Ossifying epulis
Osteoblastom
Osteoblastoma
Osteochondromyxom
Osteochondromyxoma
Osteochondrosarkom
Osteoklastom
Osteom
Osteoma
Osteosarcoma
Osteosarkom
Paget
Panmyelose
Panmyelosis
Papillom
Papilloma
Papillomatose
Paragangliom
Paraganglioma
Perineurinom
Perineurinoma
Peripheral odontogenic fibroma
Peripheres odontogenes Fibrom
Phaeochromozytom
Phäochromoblastom
Phäochromozytom
Pheochromoblastoma
Pheochromocytoma
Pilomatricoma
Pilomatrikom
Pinealom
Pinealoma
Pineocytoma
Pineozytom
Pituicytoma
Pituizytom
Placentoma
Plasmazelltumor
Plasmazytom
Plasmocytoma
Plasmozytom
Plattenepithelkarzinom
Plattenepithelneoplasie
Plattenepithelpapillom
Plazentom
PNET
Pneumocytoma
Pneumozytom
Polycythemia vera
Polyembryom
Polyp
Polypeptidom
Polyposis
Porom
Poroma
Primäre Myelofibrose
Prolactinoma
Prolaktinom
Pyogenes Granulom
Refraktäre Zytopenie
Reninom
Reninoma
Retinoblastom
Retinoblastoma
Retinocytoma
Retinozytom
Rhabdomyom
Rhabdomyoma
Rhabdomyosarcoma
Rhabdomyosarkom
Riesenzelltumor
Round cell tumour
Rundzelltumor
Sarcoma
Sarcomatosis
Sarkom
Sarkomatose
Schwannom
Schwannoma
Sebaceom
Sebaceoma
Seminom
Seminoma
Sertoli
Sezary-Syndrom
Sialoblastom
Sialoblastoma
Siradenom
Siradenoma
Soft tissue sarcoma
Somatostatinom
Somatostatinoma
Spermatocytoma
Spermatozytom
Spindelzellsarkom
Spindelzelltumor
Spindle cell sarcoma
Spindle cell tumour
Spiradenom
Spiradenoma
Spongioblastom
Spongioblastoma
Squamous cell carcinoma
Squamous cell neoplasia
Squamous cell papilloma
Struma ovarii
Sympathicoblastoma
Sympathikoblastom
Synovial cell sarcoma
Synovialzellsarkom
Synoviom
Synovioma
Syringom
Syringoma
Teratom
Teratoma
Theca
Theka
Thekazelltumor
Thekom
Thymic carcinoma
Thymom
Thymoma
Thymuskarzinom
Transitional epithelium
Trichilemmom
Trichoblastom
Trichoblastoma
Trichodiscom
Trichodiscoma
Trichoepitheliom
Trichofolliculoma
Trichofollikulom
Trichogerminom
Trichogerminoma
Tricholemmom
Tricholemmoma
Tumor
Tumour
Verknöchernde Epulis
Vipom
Viszerale Mastozytose
Weichteilsarkom
Zementoblastom
Zementom
Zwischenzelltumor
Zylindrom
Zystadenom
Zystom
